# Supplementary material for: Quantifying Discretization Errors in Electrophoretically-Guided Micro Additive Manufacturing
Source: Micromachines (Basel). 2018 Sep 7;9(9):447. doi: 10.3390/mi9090447 (PMC6187608; doi:10.3390/mi9090447)
Supplement: Supplementary File 1 [file micromachines-09-00447-s001.zip]

Archive with 10 entries (9 files):
- SUPPLEMENTAL INFO/
- SUPPLEMENTAL INFO/computeMSD.m
- SUPPLEMENTAL INFO/EPuAM 2D rebuild with IKP IDEAL SHORT.mph
- SUPPLEMENTAL INFO/EPuAM 2D rebuild with IKP with CHANNEL electrodes.mph
- SUPPLEMENTAL INFO/EPuAM 2D rebuild with IKP with NOTCH electrodes.mph
- SUPPLEMENTAL INFO/EPuAM 2D rebuild with IKP with PARABOLA NOTCH electrodes.mph
- SUPPLEMENTAL INFO/EPuAM 2D rebuild with IKP with PARABOLA PIN electrodes.mph
- SUPPLEMENTAL INFO/EPuAM 2D rebuild with IKP with PIN electrodes.mph
- SUPPLEMENTAL INFO/EPuAM 2D rebuild with IKP with STEP electrodes.mph
- SUPPLEMENTAL INFO/EPuAM_TDE_model.m
